# Supplementary material for: Spirolides in Bivalve Mollusk of the Galician (NW Spain) Coast: Interspecific, Spatial, Temporal Variation and Presence of an Isomer of 13-Desmethyl Spirolide C
Source: Toxins (Basel). 2022 Dec 24;15(1):13. doi: 10.3390/toxins15010013 (PMC9861247; doi:10.3390/toxins15010013)
Supplement: Supplementary file 1 [file toxins-15-00013-s001.zip]

Archive with 1 entries (1 files):
- toxins-2076007-supplementary.pdf
